# Supplementary material for: A prognostic Bayesian network that makes personalized predictions of poor prognostic outcome post resection of pancreatic ductal adenocarcinoma
Source: PLoS One. 2019 Sep 9;14(9):e0222270. doi: 10.1371/journal.pone.0222270 (PMC6733484; doi:10.1371/journal.pone.0222270)
Supplement: S2 Table — (XLSX) [file pone.0222270.s003.xlsx]

## Sheet: Sheet1
PubMed Studies Inculded		Variables
Study	n=	Age	Pre Treatment Ca19-9	Post Treatment Ca19-9	Staging	Tumour Location	Tumour Size	Differentiation	Resection Margins (R0)	T stage	Positive Lymph Nodes	LNR>2.0	Peri Neural Invasion	Vascular Invasion	Adjuvant Therpay Completed	Neoadjivant Therapy	Jaudince	Diabetes	Blood Transfusion	Post Operative Complication	Hypercalcemia	Albumin	CRP	Leucocytes	Neutrophils	Lymphocytopenia	Thromboctyopenia	NLR>5	mGPS	CEA	BMI	ASA/Performance Status	Smoking	Co-morbidities	Anaemia	LDH
Humphris et al., 2012[PMID: 22241899]	260		Yes	Yes	Yes	Yes	Yes	Yes	Yes		Yes		No	No	Yes
Dong et al., 2014[PMID: 24890327]	120	Yes	Yes		No	No	No	Yes	Yes	Yes	No						Yes
Zhan et al., 2015[PMID: 25888902]	83	No			Yes	No	No	Yes		No	Yes	Yes	Yes					No
Rohan et al., 2013[PMID:23076797]	32						Yes		Yes		Yes
Kim et al., 2013[PMID: 24152957]	111				Yes		Yes				Yes	Yes		Yes
Zhao et al., 2014[PMID: 24914348]	80	No	Yes		Yes	No	No	No	Yes		Yes
Kang et al., 2007[PMID: 17418869]	61		Yes		Yes	No		No		No	Yes		No	Yes			No		No
Riediger et al. 2016[PMID:27384432]	409	Yes						Yes	Yes		Yes	Yes				No			Yes	No
Dong et al.,2014[PMID:24630955]	114	No			No	No	Yes	Yes	Yes	Yes	Yes		No	Yes			No	Yes			Yes	Yes
Sanjay et al., 2012[PMID:22406601]	51						No		No		Yes	Yes	No		No					No			Yes	No	No	No	No	No
Chatterjee et al., 2012[PMID:22301497]	212	Yes			Yes		No	No	No		No		Yes			No			No
Ferrone et al., 2012[PMID:22763261]	499				Yes	No		Yes	Yes	Yes	Yes		No	No
Ansari et al., 2013[PMID:23245432]	84	Yes			No	No	No	Yes	Yes	Yes	Yes				No		No	No	No	No		No		No	No	No	No				Yes	Yes
Chatterjee et al., 2012[PMID:22301497]	212	No			Yes		No	No	Yes	Yes	Yes		Yes	Yes		Yes			No
Riediger et al., 2009[PMID:19418101]	204	No	No				No	Yes	Yes	Yes	Yes	Yes							No												No
Pongprasobchai et al., 2008[PMID:18849640]	135	No			Yes	No	Yes	Yes			Yes		Yes	Yes	Yes		No
Dasari et al., 2016[PMID:27037202]	567	No					Yes		Yes	Yes	Yes	Yes		Yes	No					No											No	No	Yes	No
Stotz et al., 2013[PMID: 23799847]	371	No			Yes				Yes						No													Yes	No
Smith et al., 2014[PMID:24444460]	6400	Yes					Yes	Yes		Yes		Yes			Yes
Macias et al., 2018[PMID:28059940]	78	No	No		No	No	Yes	Yes	No	No	No	No	No	No			No
Marchegiani et al.,2017[PMID:27322188]	1507		Yes				Yes	Yes	Yes	Yes	Yes		Yes	Yes	Yes
Luttges et al. 2000[PMID:10861575]	70				Yes			Yes	Yes		Yes			Yes
Salmiheimo et al., 2016[PMID:27632196]	265	Yes	Yes			Yes	Yes		Yes	Yes	Yes	Yes			No	No	No					Yes	Yes	No			No		Yes	Yes
Kim et al., 2016[PMID:27368029]	77						Yes	No		No	Yes	Yes
Fujita et al., 2010[PMID:19910836]	50						No	Yes	Yes	No	No		Yes	No
Chen et al.,2010[PMID:20495653]	110	No					Yes	Yes	Yes	Yes	Yes		Yes	Yes
Shimada et al., 2006[PMID:16546491]	88	No	Yes		Yes		Yes		Yes	Yes	Yes		Yes	Yes	No															Yes
Jamieson et al., 2013[PMID:23297028]	217	No			Yes		Yes	Yes	Yes		Yes		Yes	Yes	Yes
Kondo et al., 2017[PMID:27746094]	209	No	No	Yes				Yes	Yes	Yes	Yes				Yes
Imaoka et al., 2016[PMID:27178104]	119			Yes
Benassai et al., 1999[PMID:10374672]	340						Yes		Yes		Yes
Eskelinen et al., 1991[PMID:1651557]	111							Yes	Yes	Yes
Moon et al., 2006[PMID:16340742]	94	No	Yes	Yes	Yes	No	Yes	Yes	Yes		Yes				No				No
Kondo et al., 2015[PMID:26465957]	209	Yes			Yes			Yes	Yes	No	Yes		Yes		Yes
Imaoka et al., 2016[PMID:26495775]	807	Yes				Yes			Yes		Yes				Yes														Yes			Yes
Reitz et al., 2015[PMID:25759406]	393	No	Yes		Yes			No	Yes						Yes															Yes		Yes
Combs et al., 2014[PMID:24916745]	289	No	Yes				No		Yes
Xie et al.,2013[PMID:22736490]	202	No			Yes		No	No	No	Yes	Yes		Yes		Yes
Hata et al.,2012[PMID:21863360]	269	No	Yes	Yes		No		Yes	Yes	Yes	Yes			No	Yes
Kanda et al.,2014[PMID:24114022]	324	No	Yes			Yes	Yes	Yes	Yes		Yes		Yes	Yes	No		Yes													Yes
Eeson et al.,2012[PMID:22487068]	100	Yes			No		No				No			No			No			Yes												Yes
Xie et al.,2013[PMID:23124118]	118	Yes			Yes		Yes	No	No	No	Yes		Yes	Yes	No
Tzeng et al.,2014[PMID:23991810]	141	No	Yes	Yes		No
Xu et al.,2014[PMID:24522797]	122	No	Yes		Yes	No		No		Yes	Yes		No	No	No
Yamada et al.,2016[PMID:27149487]	379		Yes			Yes	Yes				Yes		Yes	Yes	Yes														Yes	Yes
Liu et al.,2015[PMID:25273947]	1000	No	Yes		Yes	No	Yes	Yes	Yes		Yes		No	Yes	Yes															Yes
Sugiura et al.,2012[PMID:22411488]	154	No	Yes			No	Yes				Yes		No	No			No	No				No						No	Yes			No			No
Bladwin et al.,2016[PMID:27317957]	165					Yes		Yes	Yes	Yes
Helm et al.,2009[PMID:19626671]	137				Yes			Yes	No	Yes	Yes		No	No
Soriano-Izquierdo et al.,2009[PMID:19211081]	94				Yes			Yes			Yes	Yes			Yes
Ji et al.,2016[PMID:27399091]	185	No	Yes		Yes	No	Yes	No	No		Yes		Yes							No		Yes		No											No	Yes
Numata et al., 2016[PMID:27127159]	67		Yes																										Yes
Katz et al.,2010[PMID:20162463]	174	Yes	Yes													Yes
Asari et al.,2016[PMID:26108488]	184	No	Yes		Yes			No	Yes						Yes			No	Yes	No		Yes						Yes	Yes		No
Garcea et al.,2007[PMID:17398060]	62	No	No				Yes		Yes		Yes		Yes	No					No												No	No
Glazer et al.,2016[PMID:27450715]	62	No	No		No	No					Yes				No					No								Yes				No
Montgomery et al.,1997[PMID:9367020]	40	No	Yes	Yes	No		No	No	No		No					No
Xu et al., 2017[PMID:27973703]	265	No			Yes	No	No	Yes		Yes	Yes		Yes	No								Yes						Yes				No
Nishio et al.,2017[PMID:28069033]	90	No	Yes		Yes	No	No	Yes														No	No			No			No	No	No
Cannon et al.,2012[PMID:22404260]	509	No					Yes	No	Yes			Yes			Yes			Yes		No											No
Sauvanet et al.,2015[PMID:26206638]	1200	Yes					Yes	Yes	Yes		Yes			Yes	Yes		Yes	No													No	Yes
Matsumoto et al., 2015[PMID:26467797]	968		Yes				Yes																						Yes
Takahashi et al., 2010[PMID:20134315]	64	No	Yes	Yes		No								No
deJong et al.,2011[PMID:21283994]	1697	Yes	Yes		Yes		Yes	Yes	Yes		Yes		Yes	Yes	Yes				Yes
Berger et al.,2004[PMID:15055847]	129											Yes
Sierzega et al.,2006[PMID:17003644]	96										Yes	Yes
Pawlik et al.,2007[PMID:17003644]	905										Yes	Yes
House et al.,2007[PMID:17786531]	696										Yes	Yes
Slidell et al., 2008[PMID:17896141]	3868										Yes	Yes
Smith et al., 2008[PMID:18577869]	109										Yes	Yes
Hurtuk et al.,2009[PMID:19245913]	219										Yes	Yes
Bhatti et al., 2010[PMID:20052471]	84										Yes	Yes
Murakami et al., 2010[PMID:20670857]	119										Yes	Yes
La Torre et al., 2011[PMID:21713779]	101										Yes	Yes
Showalter et al., 2011[PMID:20934270]	445										Yes	Yes
Robinson et al., 2012[PMID:22317758]	134										Yes	Yes
Huebner et al., 2012[PMID:22421988]	499										Yes	Yes
